# Supplementary material for: Fertility-Preserving Treatments and Patient- and Parental Satisfaction on Fertility Counseling in a Cohort of Newly Diagnosed Boys and Girls with Childhood Hodgkin Lymphoma
Source: Cancers (Basel). 2024 May 31;16(11):2109. doi: 10.3390/cancers16112109 (PMC11171249; doi:10.3390/cancers16112109)
Supplement: Supplementary file 1 [file cancers-16-02109-s001.zip]

Archive with 4 entries (4 files):
- Supplementary Figure S1.pdf
- Supplementary file S1.pdf
- Supplementary Table S1.pdf
- Supplementary Table S2.pdf
